# Supplementary material for: Bioprospecting of Sea Anemones (Cnidaria, Anthozoa, Actiniaria) for β-Defensin-like α-Amylase Inhibitors
Source: Biomedicines. 2023 Sep 30;11(10):2682. doi: 10.3390/biomedicines11102682 (PMC10604346; doi:10.3390/biomedicines11102682)
Supplement: Supplementary file 1 [file biomedicines-11-02682-s001.zip]

Archive with 1 entries (1 files):
- biomedicines-2616804-supplementary.pdf
